# Supplementary material for: A survey of new PIs in the UK
Source: eLife. 2019 Sep 20;8:e46827. doi: 10.7554/eLife.46827 (PMC6754206; doi:10.7554/eLife.46827)
Supplement: Figure 1—source data 1. [file elife-46827-fig1-data1.csv]

Figure	Category	Number_of_responders
Figure 1A	Life sciences	302
Figure 1A	Physical Sciences and Engineering	59
Figure 1A	Social Sciences and Humanities	4
Figure 1B	Women	152
Figure 1B	Men	207
Figure 1B	Prefer not to say	6
Figure 1C	EU	113
Figure 1C	Non EU	67
Figure 1C	UK	185
Figure 1D	White or Caucasian	305
Figure 1D	All minorities	60
Figure 1E	>10	19
Figure 1E	0	4
Figure 1E	1	4
Figure 1E	10	16
Figure 1E	2	21
Figure 1E	3	19
Figure 1E	4	41
Figure 1E	5	56
Figure 1E	6	72
Figure 1E	7	52
Figure 1E	8	32
Figure 1E	9	19
