# Supplementary material for: A survey of new PIs in the UK
Source: eLife. 2019 Sep 20;8:e46827. doi: 10.7554/eLife.46827 (PMC6754206; doi:10.7554/eLife.46827)
Supplement: Figure 1—figure supplement 1—source data 1. [file elife-46827-fig1-figsupp1-data1.csv]

Age	Number_of_responders	Figure
22	1	Figure 1-Figure supplement 1
26	1	Figure 1-Figure supplement 1
27	5	Figure 1-Figure supplement 1
28	1	Figure 1-Figure supplement 1
29	8	Figure 1-Figure supplement 1
30	17	Figure 1-Figure supplement 1
31	27	Figure 1-Figure supplement 1
32	50	Figure 1-Figure supplement 1
33	47	Figure 1-Figure supplement 1
34	41	Figure 1-Figure supplement 1
35	45	Figure 1-Figure supplement 1
36	35	Figure 1-Figure supplement 1
37	27	Figure 1-Figure supplement 1
38	17	Figure 1-Figure supplement 1
39	18	Figure 1-Figure supplement 1
40	11	Figure 1-Figure supplement 1
41	3	Figure 1-Figure supplement 1
42	4	Figure 1-Figure supplement 1
43	4	Figure 1-Figure supplement 1
44	2	Figure 1-Figure supplement 1
50	1	Figure 1-Figure supplement 1
