# Supplementary material for: A survey of new PIs in the UK
Source: eLife. 2019 Sep 20;8:e46827. doi: 10.7554/eLife.46827 (PMC6754206; doi:10.7554/eLife.46827)
Supplement: Figure 2—source data 1. [file elife-46827-fig2-data1.csv]

Nationality	PhD_Nationality	Postdoc_Nationality	Current_post	Number_of_responders
Non UK	Non UK	Non UK	UK	81
Non UK	Non UK	UK	UK	52
Non UK	UK	Non UK	UK	23
Non UK	UK	UK	UK	24
UK	Non UK	Non UK	UK	5
UK	Non UK	UK	UK	14
UK	UK	Non UK	UK	68
UK	UK	UK	UK	98
