# Supplementary material for: A survey of new PIs in the UK
Source: eLife. 2019 Sep 20;8:e46827. doi: 10.7554/eLife.46827 (PMC6754206; doi:10.7554/eLife.46827)
Supplement: Figure 3—source data 1. [file elife-46827-fig3-data1.csv]

Satisfaction_factor	Satisfaction_level	Number_of_responders
Department-satisfaction	Very satisfied	67
Department-satisfaction	Satisfied	150
Department-satisfaction	Neutral	60
Department-satisfaction	Dissatisfied	41
Department-satisfaction	Very dissatisfied	13
Institute-satisfaction	Very satisfied	40
Institute-satisfaction	Satisfied	159
Institute-satisfaction	Neutral	66
Institute-satisfaction	Dissatisfied	52
Institute-satisfaction	Very dissatisfied	14
Space-and-facilities-satisfaction	Very satisfied	60
Space-and-facilities-satisfaction	Satisfied	125
Space-and-facilities-satisfaction	Neutral	66
Space-and-facilities-satisfaction	Dissatisfied	67
Space-and-facilities-satisfaction	Very dissatisfied	12
Funder-satisfaction	Very satisfied	79
Funder-satisfaction	Satisfied	130
Funder-satisfaction	Neutral	44
Funder-satisfaction	Dissatisfied	28
Funder-satisfaction	Very dissatisfied	5
Work-life-balance-satisfaction	Very satisfied	25
Work-life-balance-satisfaction	Satisfied	110
Work-life-balance-satisfaction	Neutral	85
Work-life-balance-satisfaction	Dissatisfied	94
Work-life-balance-satisfaction	Very dissatisfied	17
Optimism-about-the-future	Very positive	37
Optimism-about-the-future	Positive	147
Optimism-about-the-future	Neutral	75
Optimism-about-the-future	Negative	60
Optimism-about-the-future	Very negative	12
