# Supplementary material for: A survey of new PIs in the UK
Source: eLife. 2019 Sep 20;8:e46827. doi: 10.7554/eLife.46827 (PMC6754206; doi:10.7554/eLife.46827)
Supplement: Figure 7—source data 1. [file elife-46827-fig7-data1.csv]

Mentor	Optimisim	Gender	Number_of_responders
No	Very positive	Men	6
No	Positive	Women	6
No	Positive	Men	15
No	Neutral	Women	6
No	Neutral	Men	8
No	Negative	Women	10
No	Negative	Men	8
No	Very negative	Women	2
No	Very negative	Men	2
Yes	Very positive	Women	12
Yes	Very positive	Men	14
Yes	Positive	Women	46
Yes	Positive	Men	56
Yes	Neutral	Women	22
Yes	Neutral	Men	33
Yes	Negative	Women	18
Yes	Negative	Men	16
Yes	Very negative	Women	4
Yes	Very negative	Men	4
