# Supplementary material for: A survey of new PIs in the UK
Source: eLife. 2019 Sep 20;8:e46827. doi: 10.7554/eLife.46827 (PMC6754206; doi:10.7554/eLife.46827)
Supplement: Figure 8—source data 1. [file elife-46827-fig8-data1.csv]

Startup_amount	Gender
80000	Man
20000	Woman
5000	Woman
5000	Woman
0	Woman
25000	Man
5000	Man
40000	Man
0	Woman
25000	Woman
30000	Woman
120000	Man
15000	Man
25000	Man
35000	Man
15000	Man
10000	Man
25000	Man
25000	Woman
90000	Woman
500000	Man
5000	Man
50000	Man
30000	Woman
30000	Man
106200	Woman
20000	Woman
3000	Man
3000	Woman
3000	Woman
10000	Woman
1000	Woman
20000	Man
15000	Woman
3000	Man
25000	Man
30000	Man
36000	Man
50000	Man
10000	Man
0	Man
20000	Man
0	Man
25000	Woman
40000	Woman
0	Man
50000	Man
0	Woman
0	Man
20000	Woman
2000	Woman
10000	Man
35000	Man
20000	Man
20000	Man
50000	Man
8000	Woman
20000	Woman
0	Man
50000	Woman
0	Woman
60000	Woman
0	Woman
0	Man
100000	Man
20000	Woman
180000	Man
30000	Man
20000	Man
20000	Woman
0	Man
65000	Man
7000	Woman
20000	Woman
5000	Woman
24000	Man
60000	Man
36000	Man
5000	Woman
20000	Woman
20000	Man
40000	Woman
75000	Man
10000	Woman
20000	Woman
50000	Man
30000	Woman
20000	Man
0	Woman
15000	Woman
4000	Man
15000	Man
15000	Man
20000	Woman
20000	Man
15000	Woman
45000	Man
30000	Woman
15000	Man
60000	Man
110000	Woman
30000	Woman
30000	Man
75000	Man
60000	Man
60000	Woman
10000	Man
0	Man
10000	Woman
10000	Man
150000	Man
30000	Man
40000	Woman
40000	Man
250000	Man
250000	Woman
25000	Man
10000	Woman
0	Man
3000	Man
5000	Woman
30000	Man
140000	Woman
5000	Woman
100000	Woman
10000	Woman
15000	Man
350000	Man
25000	Man
5000	Man
50000	Man
20000	Woman
100000	Man
50000	Man
50000	Woman
25000	Woman
30000	Man
30000	Woman
10000	Woman
50000	Man
20000	Man
170000	Woman
30	Woman
15000	Man
50000	Man
20000	Man
20000	Man
50000	Man
50000	Man
15000	Man
30000	Man
10000	Woman
25000	Woman
10000	Man
5000	Man
50000	Woman
30000	Woman
265000	Woman
10000	Man
25000	Man
20000	Woman
0	Woman
10000	Man
30000	Man
10000	Woman
0	Woman
0	Man
10000	Man
100000	Man
20000	Man
20000	Man
30000	Woman
30000	Man
10000	Man
15000	Woman
5000	Man
50000	Woman
4000	Woman
38000	Woman
10000	Woman
15000	Woman
20000	Man
20000	Man
68000	Man
15000	Man
40000	Man
0	Woman
8000	Woman
10000	Man
10000	Man
120000	Man
25000	Man
30000	Man
5000	Man
715000	Man
0	Woman
10000	Man
