# Supplementary material for: A survey of new PIs in the UK
Source: eLife. 2019 Sep 20;8:e46827. doi: 10.7554/eLife.46827 (PMC6754206; doi:10.7554/eLife.46827)
Supplement: Figure 10—source data 1. [file elife-46827-fig10-data1.csv]

Year_independent	Gender	Number_of_responders
2012	Women	18
2012	Men	26
2013	Women	21
2013	Men	47
2014	Women	19
2014	Men	24
2015	Women	24
2015	Men	29
2016	Women	28
2016	Men	31
2017	Women	26
2017	Men	27
2018	Women	22
2018	Men	23
