# Supplementary material for: A survey of new PIs in the UK
Source: eLife. 2019 Sep 20;8:e46827. doi: 10.7554/eLife.46827 (PMC6754206; doi:10.7554/eLife.46827)
Supplement: Supplementary file 2. [file elife-46827-supp2.xlsx]

## Sheet: Sheet
#NewPI UK
Q1. To which gender to you most identify?
Answer Choices
Male
Female
Prefer not to say
Other (please specify)
Q2. Age
Answer Choices
(no label)
Q3. Nationality
Answer Choices
Afghanistan
Albania
Algeria
Andorra
Angola
Anguilla
Antigua & Barbuda
Argentina
Armenia
Australia
Austria
Azerbaijan
Bahamas
Bahrain
Bangladesh
Barbados
Belarus
Belgium
Belize
Benin
Bermuda
Bhutan
Bolivia
Bosnia & Herzegovina
Botswana
Brazil
Brunei Darussalam
Bulgaria
Burkina Faso
Myanmar/Burma
Burundi
Cambodia
Cameroon
Canada
Cape Verde
Cayman Islands
Central African Republic
Chad
Chile
China
Colombia
Comoros
Congo
Costa Rica
Croatia
Cuba
Cyprus
Czech Republic
Democratic Republic of the Congo
Denmark
Djibouti
Dominica
Dominican Republic
Ecuador
Egypt
El Salvador
Equatorial Guinea
Eritrea
Estonia
Ethiopia
Fiji
Finland
France
French Guiana
Gabon
Gambia
Georgia
Germany
Ghana
Great Britain
Greece
Grenada
Guadeloupe
Guatemala
Guinea
Guinea-Bissau
Guyana
Haiti
Honduras
Hungary
Iceland
India
Indonesia
Ireland
Iran
Iraq
Israel and the Occupied Territories
Italy
Ivory Coast (Cote d'Ivoire)
Jamaica
Japan
Jordan
Kazakhstan
Kenya
Kosovo
Kuwait
Kyrgyz Republic (Kyrgyzstan)
Laos
Latvia
Lebanon
Lesotho
Liberia
Libya
Liechtenstein
Lithuania
Luxembourg
Republic of Macedonia
Madagascar
Malawi
Malaysia
Maldives
Mali
Malta
Martinique
Mauritania
Mauritius
Mayotte
Mexico
Moldova, Republic of
Monaco
Mongolia
Montenegro
Montserrat
Morocco
Mozambique
Namibia
Nepal
Netherlands
New Zealand
Nicaragua
Niger
Nigeria
Northern Ireland
Korea, Democratic Republic of (North Korea)
Norway
Oman
Pacific Islands
Pakistan
Panama
Papua New Guinea
Paraguay
Peru
Philippines
Poland
Portugal
Puerto Rico
Qatar
Reunion
Romania
Russian Federation
Rwanda
Saint Kitts and Nevis
Saint Lucia
Saint Vincent's & Grenadines
Samoa
Sao Tome and Principe
Saudi Arabia
Senegal
Serbia
Seychelles
Sierra Leone
Singapore
Slovak Republic (Slovakia)
Slovenia
Solomon Islands
Somalia
South Africa
Korea, Republic of (South Korea)
South Sudan
Spain
Sri Lanka
Sudan
Suriname
Swaziland
Sweden
Switzerland
Syria
Tajikistan
Tanzania
Thailand
Timor Leste
Togo
Trinidad & Tobago
Tunisia
Turkey
Turkmenistan
Turks & Caicos Islands
Uganda
Ukraine
United Arab Emirates
United Kingdom
United States of America (USA)
Uruguay
Uzbekistan
Venezuela
Vietnam
Virgin Islands (UK)
Virgin Islands (US)
Yemen
Zambia
Zimbabwe
Q4. Which race/ethnicity best describes you? (Please choose only one.)
Answer Choices
White or Caucasian
Black or African
Hispanic or Latino
Asian
American Indian or Alaska Native
Native Hawaiian or other Pacific Islander
Another race
Mixed
Q5. In which country did you complete your PhD?
Answer Choices
Afghanistan
Albania
Algeria
Andorra
Angola
Anguilla
Antigua & Barbuda
Argentina
Armenia
Australia
Austria
Azerbaijan
Bahamas
Bahrain
Bangladesh
Barbados
Belarus
Belgium
Belize
Benin
Bermuda
Bhutan
Bolivia
Bosnia & Herzegovina
Botswana
Brazil
Brunei Darussalam
Bulgaria
Burkina Faso
Myanmar/Burma
Burundi
Cambodia
Cameroon
Canada
Cape Verde
Cayman Islands
Central African Republic
Chad
Chile
China
Colombia
Comoros
Congo
Costa Rica
Croatia
Cuba
Cyprus
Czech Republic
Democratic Republic of the Congo
Denmark
Djibouti
Dominica
Dominican Republic
Ecuador
Egypt
El Salvador
Equatorial Guinea
Eritrea
Estonia
Ethiopia
Fiji
Finland
France
French Guiana
Gabon
Gambia
Georgia
Germany
Ghana
Great Britain
Greece
Grenada
Guadeloupe
Guatemala
Guinea
Guinea-Bissau
Guyana
Haiti
Honduras
Hungary
Iceland
Ireland
India
Indonesia
Iran
Iraq
Israel and the Occupied Territories
Italy
Ivory Coast (Cote d'Ivoire)
Jamaica
Japan
Jordan
Kazakhstan
Kenya
Kosovo
Kuwait
Kyrgyz Republic (Kyrgyzstan)
Laos
Latvia
Lebanon
Lesotho
Liberia
Libya
Liechtenstein
Lithuania
Luxembourg
Republic of Macedonia
Madagascar
Malawi
Malaysia
Maldives
Mali
Malta
Martinique
Mauritania
Mauritius
Mayotte
Mexico
Moldova, Republic of
Monaco
Mongolia
Montenegro
Montserrat
Morocco
Mozambique
Namibia
Nepal
Netherlands
New Zealand
Nicaragua
Niger
Nigeria
Korea, Democratic Republic of (North Korea)
Northern Ireland
Norway
Oman
Pacific Islands
Pakistan
Panama
Papua New Guinea
Paraguay
Peru
Philippines
Poland
Portugal
Puerto Rico
Qatar
Reunion
Romania
Russian Federation
Rwanda
Saint Kitts and Nevis
Saint Lucia
Saint Vincent's & Grenadines
Samoa
Sao Tome and Principe
Saudi Arabia
Senegal
Serbia
Seychelles
Sierra Leone
Singapore
Slovak Republic (Slovakia)
Slovenia
Solomon Islands
Somalia
South Africa
Korea, Republic of (South Korea)
South Sudan
Spain
Sri Lanka
Sudan
Suriname
Swaziland
Sweden
Switzerland
Syria
Tajikistan
Tanzania
Thailand
Timor Leste
Togo
Trinidad & Tobago
Tunisia
Turkey
Turkmenistan
Turks & Caicos Islands
Uganda
Ukraine
United Arab Emirates
United Kingdom
United States of America (USA)
Uruguay
Uzbekistan
Venezuela
Vietnam
Virgin Islands (UK)
Virgin Islands (US)
Yemen
Zambia
Zimbabwe
Q6. In which year did you complete your PhD?
Answer Choices
(no label)
Q7. How long (time in months) have you taken as parental leave/career breaks since competing your PhD?
Answer Choices
(no label)
Q8. Do you work full-time or part-time?
Answer Choices
Full-time
Part-time
Other (please specify)
Q9. Do you have any children or other dependents that you look after?
Answer Choices
Yes
No
Please comment below (eg. how many dependents, school age/nursery age, single parent, primary care-giver)
Q10. When did you start your first independent position as a PI?
Answer Choices
(no label)
Q11. How many years if posdoctoral experience did you have before starting your position? (choose closest whole number﻿, please exclude any time off on leave)
Answer Choices
0 - started lab straight after my PhD
1
2
3
4
5
6
7
8
9
10
>10
Q12. Have you undertaken postdoctoral training (>1 year) outside of the UK?
Answer Choices
No
Yes
Q13. What is your field of research? (please chose only one option)
Answer Choices
Social Sciences and Humanities
Physical Sciences and Engineering
Life sciences
Please describe further below (eg. neuroscience)
Q14. Anything else you'd like to tell us?
Answered
Skipped
Q15. How satisfied are you with your host department?
Answer Choices
Very satisfied
Satisfied
Neither satisfied nor dissatisfied
Dissatisfied
Very dissatisfied
Comments
Q16. How satisfied are you with your university or research institute
Answer Choices
Very satisfied
Satisfied
Neither satisfied nor dissatisfied
Dissatisfied
Very dissatisfied
comments
Q17. How satisfied are you with support from your funder?
Answer Choices
Very satisfied
Satisfied
Neither satisfied nor dissatisfied
Dissatisfied
Very dissatisfied
N/A
comments
Q18. How satisfied are you with your lab space and access to facilities?
Answer Choices
Very satisfied
Satisfied
Neither satisfied nor dissatisfied
Dissatisfied
Very dissatisfied
N/A
comments
Q19. How satisfied do you feel regarding your current work-life balance?
Answer Choices
Very satisfied
Satisfied
Neither satisfied nor dissatisfied
Dissatisfied
Very dissatisfied
comments
Q20. How optimistic so you currently feel about your future career path?
Answer Choices
Very positive
Positive
Neutral
Negative
Very negative
comments
Q21. Are you based at a university or a research institute?
Answer Choices
University
Research Institute
Other (please specify)
Q22. Are you based at a Russell group university?https://en.wikipedia.org/wiki/Russell_Group
Answer Choices
Yes
No
Q23. Were you first appointed/recruited as a lecturer or a research fellow?(If you were first funded/recruited on a university fellowship please choose university fellow)
Answer Choices
Lecturer
Senior lecturer
Research fellow/Career development fellow (externally funded)
University fellow or core funded position (internally funded)
Other (please specify)
Q24. If you were first recruited as a university fellow (internally funded) were you required to gain an external career development fellowship or equivalent within this time frame in order to extend your contract beyond the initial period?
Answer Choices
Yes - I was required to cover my salary with an external fellowship
Yes - I was required to gain external funding but my host continued to pay my salary
No - I was recruited as a lecturer after my university fellowship
N/A - externally funded from the start
I'm not sure, I'm still internally funded currently
Comments
Q25. If you are/were externally funded in your first independent postion, who is/was your funder?
Answer Choices
MRC
BBSRC
Wellcome Trust
Cancer Research UK
British Heart Foundation
EPSRC
AHRC
ESRC
NERC
ERC
N/A - internally funded fellow
N/A - hired as lecturer
Other please give details below
Other (please specify)
Q26. Did you require successful external funding to take up your post?
Answer Choices
Yes
No
Q27. Did you apply to an advertised post?
Answer Choices
Yes
No
Q28. Was your lectureship position/internal fellowship created for you?
Answer Choices
Yes
No
N/A - Research Fellow (externally funded)
Q29. Did you move departments/institutions to start your group?
Answer Choices
Yes
No
Q30. Did you work in your current department as a PhD student or postdoc?
Answer Choices
Yes
No
Q31. How long is/was your probabtion period (time in months)?(If you remained in the same department and this is N/A please select 0)
Answer Choices
(no label)
Q32. Do you/did you have a proleptic appointment as a research fellow? (a contract under which the university commits to cover your salary beyond the end of your current funding)
Answer Choices
Yes
No
N/A - lecturer
Q33. If yes, was this proleptic appointment in place from the start of your fellowship?
Answer Choices
Yes
No
N/A - lecturer
I don't have a proleptic appointment yet
Q34. Anything else you think is relevant regarding how you were first recruited to your host institution?
Answered
Skipped
Q35. How much external grant funding had you secured as lead applicant in order to take up your independent position?
Answer Choices
£0
£0-£200,000
£200,000-£500,000
£500,000-£1,000,000
>£1,000,000
Q36. Did your external funding include indirect costs/estate costs?
Answer Choices
Yes - Full economic costs (eg. MRC)
No - Directly allocated costs only (eg. Wellcome Trust)
No - Directly incurred costs only
N/A - Internally/university funded
Other (please specify)
Q37. Have you/did you successfully applied for additional external grant funding since starting your position?
Answer Choices
Yes
No
Q38. If yes, how many grants have you received since starting your position (including mentor postdoctoral fellowships/project grants/seed wards/equiptment grants/studentships)
Answer Choices
1
2
3
4
5
>5
N/A - no additional grants awarded
Q39. If yes, what is the total value of this additional grant income?
Answer Choices
£0 - no additional grant income
£0-£200,000
£200,000-£500,000
£500,000-£1,000,000
>£1,000,000
Q40. Did you secure a postdoctoral fellowship to support your training before applying for independent positions? (eg. Henry Wellcome postdoctoral fellowship)
Answer Choices
Yes
No
Q41. Do you have any further comments regarding your experiences with grant funding as a new PI?
Answered
Skipped
Q42. What was your starting university salary grade and scale point, or equivalent, when you started your first independent position?
Answer Choices
Grade 7
Grade 8
Grade 9
Grade 10
Please give details since not all institutions use the same scales
Q43. Please indicate the spine point of your starting salary as a PI if known (spine points run from 2 to 54 across all pay grades in universities).
Answer Choices
(no label)
Q44. What was your starting salary as a new PI? (please include any enhancements received as a fellow)
Answer Choices
£30-35k
£35-40k
£40-45k
£45-50k
£50-55k
£55-60k
£60-65k
>£65k
Q45. Have you moved up grades as a fellow or lecturer since your appointment? eg. grade 8 to grade 9 (lecturer to senior lecturer equivalent)
Answer Choices
Yes
No
Q46. Are you expected to teach in your position
Answer Choices
Yes
No
NA - Research Institute
Q47. If yes, how many teaching hours/contact time per year is assigned to you? eg. lectures and tutorials
Answer Choices
N/A - No teaching required
0-5
5-10
10-20
20-40
>40
we understand that this number does not include the hours of preparation and marking. If you'd like to comment on your total teaching load please do so below...
Q48. How many departmental/institutional committees do you contribute to?
Answer Choices
0
1
2
3
4
>4
Q49. How many group leaders/research groups are in your department?
Answer Choices
<10
10-20
20-50
>50
Q50. Do you have a mentor?
Answer Choices
Yes
No
Is your mentor within your department or external? Or do you have both?
Q51. Do you have an annual review with a senior member of your department?
Answer Choices
Yes
No
Q52. Are you a member of your university union?
Answer Choices
Yes
No
Q53. Are you invited to regular fellows meetings with your external funder
Answer Choices
Yes
No
Yes, but I have not attended these events
N/A I do not currently have external funding
Q54. Do you have further comments about the support you recieve from your host and your funders?
Answered
Skipped
Q55. Do you have sufficient lab space?
Answer Choices
Yes
No
If lab space was not provided in time for your start date, please comment below
Q56. Were you provided with a PhD student by your department?
Answer Choices
Yes
No
Q57. Does your department provide you access to participate in PhD programmes and doctoral training partnerships?
Answer Choices
Yes
No
Q58. How many PhD programmes do you participate in?
Answer Choices
(no label)
Q59. Do you have access to core facilities
Answer Choices
Yes - free to use
Yes - charged usage fees
No
Q60. Did your host provide start up funds for consumables? (including university fellowships with consumables)
Answer Choices
Yes
No
Q61. What start up funds were provided to you? (answers in £)
Answered
Skipped
Q62. Did you host provide funds to set up your lab space? (eg. fridges and freezers)
Answer Choices
Yes
No
Q63. Do you have further comments on how your start up package was negotiated?
Answered
Skipped
Q64. How many PhD students have you supervised to successful completion?
Answer Choices
0
1
2
3
>3
Q65. How many PhD students do you currently supervise?
Answer Choices
0
1
2
3
>3
Q66. How many postdoctoral researchers do you currently supervise?
Answer Choices
0
1
2
3
>3
Q67. Do you have a research assistant or technician in your group?
Answer Choices
Yes
No
Yes - part-time or shared with another group
Q68. What is the current size of your research group, including undergraduates and master's students?
Answer Choices
1-3
4-7
8-10
10-15
>15
Q69. Do you have further comments on the size of your lab and ratio of students?
Answered
Skipped
Q70. Are you/were you aware of clear probation criteria to achieve a permanent position (lecturer) or proleptic appointment (research fellow)?
Answer Choices
Yes
No
N/A - appointed lecturer
Q71. Did these criteria include any of the following? (please tick all that apply)
Answer Choices
Specific outputs (number of papers, books, conference presentations, patents etc.)
Funding success
Funding applications (regardless of success)
Number of teaching hours/specific teaching load
Administrative roles
None of the above (criteria are not clearly specified)
Other (please specify)
Q72. When was a proleptic appointment offered?
Answer Choices
N/A - lecturer
N/A - I have not been reviewed for a proleptic appointment yet
At the end of my career development fellowship
After securing a senior fellowship
Other (please specify)
Q73. When did you/when do you expect to be formally reviewed for a proleptic appointment
Answer Choices
year 1
year 2
year 3
year 4/5
Don't know
N/A - appointed lecturer
Other (please specify)
Q74. If employed as a lecturer, when did you/do you expect to be reviewed for promotion?
Answer Choices
year 1
year 2
year 3
year 4/5
Don't know
N/A - Research fellow
Q75. Do you have any further comments on career progression?
Answered
Skipped
Q76. Should the host provide startup funds to a Research fellow/new lecturer?
Answer Choices
Strongly agree
Agree
Neither agree nor disagree
Disagree
Strongly disagree
Other (please specify)
Q77. Should there be time limits post-PhD for funding opportunities?
Answer Choices
Strongly agree
Agree
Neither agree nor disagree
Disagree
Strongly disagree
Other (please specify)
Q78. Do you think external funders should insist on proleptic appointments/permenant positions for fellows post fellowship?
Answer Choices
Strongly agree
Agree
Neither agree nor disagree
Disagree
Strongly disagree
Other (please specify)
Q79. Is there anything your institution does well to support their ﻿#NewPIs which you think should be implemented more widely?
Answered
Skipped
